# Supplementary material for: Selection and evaluation of reference genes for improved interrogation of microbial transcriptomes: case study with the extremophile Acidithiobacillus ferrooxidans
Source: BMC Mol Biol. 2009 Jun 25;10:63. doi: 10.1186/1471-2199-10-63 (PMC2713239; doi:10.1186/1471-2199-10-63)
Supplement: Additional file 1 — Initial compilation of candidate reference genes. Selection of conserved candidate reference genes belonging to different functional categories derived from textmining and blast searches in the genomes of three related Acidithiobacilli, A. ferrooxidans ATCC 23270, A. thiooxidans ATCC 19377 and A. caldus ATCC 51756. [file 1471-2199-10-63-S1.xls]

## Sheet: HKGs
		DNA Metabolism - Basic replication machinery	A. ferrooxidans	A.thiooxidans	A. caldus
E.C. N°	Gene name	Protein function	TIGR Locus N°	Presence/Absence	Presence/Absence
2.7.7.7	dnaN	DNA polymerase III, β subunit	AFE_3023	+	+
2.7.7.7	dnaX	DNA polymerase III, τ and γ subunits	AFE_1171	+	+
2.7.7.7	holA	DNA polymerase III, δ subunit	AFE_2580	+	+
2.7.7.7	holB	DNA polymerase III, δ' subunit	AFE_1173	+	+
2.7.7.7	dnaQ	DNA polymerase III, ε subunit	AFE_2637	+	+
5.99.1.3	gyrA	DNA gyrase, A subunit	AFE_2150	+	+
5.99.1.3	gyrB	DNA gyrase, B subunit	AFE_3021	+	+
		DNA Metabolism - Repair, restriction, and modification
E.C. N°	Gene name	Protein function	TIGR Locus N°	Presence/Absence	Presence/Absence
4.2.99.18	nth	endonuclease III	AFE_0424	+	+
		RNA Metabolism - Basic transcription machinery
E.C. N°	Gene name	Protein function	TIGR Locus N°	Presence/Absence	Presence/Absence
	nusA	transcription termination factor NusA	AFE_2647	+	+
	greA	transcription elongation factor GreA	AFE_2401	+	+
2.7.7.6	rpoA	DNA-directed RNA polymerase, α subunit	AFE_2678	+	+
2.7.7.6	rpoB	DNA-directed RNA polymerase, β subunit	AFE_2712	+	+
2.7.7.6	rpoC	DNA-directed RNA polymerase, β subunit	AFE_2711	+	+
	rpoD	RNA polymerase sigma factor RpoD	AFE_0765	+	+
		RNA Metabolism - Translation: aminoacyl-tRNA synthesis
E.C. N°	Gene name	Protein function	TIGR Locus N°	Presence/Absence	Presence/Absence
6.1.1.7	alaS	alanyl-tRNA synthetase	AFE_2112	+	+
6.1.1.19	argS	arginyl-tRNA synthetase	AFE_2856	+	+
6.1.1.12	aspS	aspartyl-tRNA synthetase	AFE_2968	+	+
6.1.1.16	cysS	cysteinyl-tRNA synthetase	AFE_0877	+	+
6.1.1.14	glyS	glycyl-tRNA synthetase, β subunit	AFE_0521	+	+
6.1.1.21	hisS	histidyl-tRNA synthetase	AFE_1156	+	+
6.1.1.5	ileS	isoleucyl-tRNA synthetase	AFE_2482	+	+
6.1.1.4	leuS	leucyl-tRNA synthetase	AFE_2578	+	+
6.1.1.6	lysS	lysyl-tRNA synthetase	AFE_2557	+	+
6.1.1.20	pheS	phenylalanyl-tRNA synthetase, α subunit	AFE_0493	+	+
6.1.1.20	pheT	phenylalanyl-tRNA synthetase, β subunit	AFE_0494	+	+
6.1.1.11	serS	seryl-tRNA synthetase	AFE_2652	+	+
6.1.1.3	thrS	threonyl-tRNA synthetase	AFE_0489	+	+
6.1.1.2	trpS	tryptophanyl-tRNA synthetase	AFE_1296	+	+
6.1.1.1	tyrS	tyrosyl-tRNA synthetase	AFE_0030	+	+
6.1.1.9	valS	valyl-tRNA synthetase	AFE_0893	+	+
		RNA Metabolism - Translation: tRNA maturation and modification
E.C. N°	Gene name	Protein function	TIGR Locus N°	Presence/Absence	Presence/Absence
3.1.1.29	pth	peptidyl-tRNA hydrolase	AFE_0951	+	+
3.1.26.5	rnpA	ribonuclease P protein component	AFE_2990	+	+
2.1.1.61	trmU	tRNA (5-methylaminomethyl-2-thiouridylate)-methyltransferase	AFE_2360	+	+
		RNA Metabolism - Translation: ribosomal proteins
E.C. N°	Gene name	Protein function	TIGR Locus N°	Presence/Absence	Presence/Absence
	rplA	ribosomal protein L1	AFE_2716	+	+
	rplB	ribosomal protein L2	AFE_2702	+	+
	rplC	ribosomal protein L3	AFE_2705	+	+
	rplD	ribosomal protein L4	AFE_2704	+	+
	rplE	ribosomal protein L5	AFE_2693	+	+
	rplF	ribosomal protein L6	AFE_2690	+	+
	rplI	ribosomal protein L9	AFE_0288	+	+
	rplJ	ribosomal protein L10	AFE_2715	+	+
	rplK	ribosomal protein L11	AFE_2717	+	+
	rplL	ribosomal protein L7/L12	AFE_2714	+	+
	rplM	ribosomal protein L13	AFE_0035	+	+
	rplN	ribosomal protein L14	AFE_2695	+	+
	rplO	ribosomal protein L15	AFE_2686	+	+
	rplP	ribosomal protein L16	AFE_2698	+	+
	rplQ	ribosomal protein L17	AFE_2677	+	+
	rplR	ribosomal protein L18	AFE_2689	+	+
	rplS	ribosomal protein L19	AFE_0256	+	+
	rplT	ribosomal protein L20	AFE_0492	+	+
	rplU	ribosomal protein L21	AFE_2743	+	+
	rplV	ribosomal protein L22	AFE_2700	+	+
	rplW	ribosomal protein L23	AFE_2703	+	+
	rplX	ribosomal protein L24	AFE_2694	+	+
	rpmA	ribosomal protein L27	AFE_2744	+	+
	rpmB	ribosomal protein L28	AFE_0435	+	+
	rpmC	ribosomal protein L29	AFE_2697	+	+
	rpmE	ribosomal protein L31	AFE_2381	+	+
	rpmF	ribosomal protein L32	AFE_1183	+	+
	rpmG	ribosomal protein L33	AFE_0436	+	+
	rpmH	ribosomal protein L34	AFE_2989	+	+
	rpmI	ribosomal protein L35	AFE_0491	+	+
	rpmJ	ribosomal protein L36	AFE_2682	+	+
	rpsB	ribosomal protein S2	AFE_1640	+	+
	rpsC	ribosomal protein S3	AFE_2699	+	+
	rpsD	ribosomal protein S4	AFE_2679	+	+
	rpsE	ribosomal protein S5	AFE_2688	+	+
	rpsF	ribosomal protein S6	AFE_0284	+	+
	rpsG	ribosomal protein S7	AFE_2709	+	+
	rpsH	ribosomal protein S8	AFE_2691	+	+
	rpsI	ribosomal protein S9	AFE_0036	+	+
	rpsJ	ribosomal protein S10	AFE_2706	+	+
	rpsK	ribosomal protein S11	AFE_2680	+	+
	rpsL	ribosomal protein S12	AFE_2710	+	+
	rpsM	ribosomal protein S13	AFE_2681	+	+
	rpsN	ribosomal protein S14	AFE_2692	+	+
	rpsO	ribosomal protein S15	AFE_2643	+	+
	rpsP	ribosomal protein S16	AFE_0253	+	+
	rpS17	ribosomal protein S17	AFE_2696	+	+
	rpS18	ribosomal protein S18	AFE_0285	+	+
	rpsS	ribosomal protein S19	AFE_2701	+	+
	rpsT	ribosomal protein S20	AFE_0909	+	+
		RNA Metabolism - Translation: ribosome function, maturation and modification
E.C. N°	Gene name	Protein function	TIGR Locus N°	Presence/Absence	Presence/Absence
	engA	GTP-binding protein EngA	AFE_1153	+	+
	era	GTP-binding protein Era	AFE_1680	+	+
2.1.1.-	ksgA	dimethyladenosine transferase	AFE_2859	+	+
	rbfA	ribosome-binding factor A	AFE_2645	+	+
	ychF	GTP-binding protein YchF	AFE_0950	+	+
		RNA Metabolism - Translation factors
E.C. N°	Gene name	Protein function	TIGR Locus N°	Presence/Absence	Presence/Absence
	efp	translation elongation factor P	AFE_2190	+	+
	frr	ribosome recycling factor	AFE_1637	+	+
	fusA	translation elongation factor G	AFE_2708	+	+
	infA	translation initiation factor IF-1	AFE_2683	+	+
	infB	translation initiation factor IF-2	AFE_2646	+	+
	infC	translation initiation factor IF-3	AFE_0490	+	+
	lepA	GTP-binding protein LepA	AFE_1684	+	+
	prfA	peptide chain release factor 1	AFE_0346	+	+
	tsf	translation elongation factor Ts	AFE_1639	+	+
		RNA Metabolism - RNA degradation
E.C. N°	Gene name	Protein function	TIGR Locus N°	Presence/Absence	Presence/Absence
2.7.7.8	pnp	polyribonucleotide nucleotidyltransferase	AFE_2642	+	+
3.1.26.3	rnc	ribonuclease III	AFE_1681	+	+
		Protein processing - Protein posttranslational modification
E.C. N°	Gene name	Protein function	TIGR Locus N°	Presence/Absence	Presence/Absence
3.4.11.18	map	methionine aminopeptidase, type I	AFE_2121	+	+
3.4.11.1	pepA	cytosol aminopeptidase	AFE_0896	+	+
		Protein processing - Protein folding
E.C. N°	Gene name	Protein function	TIGR Locus N°	Presence/Absence	Presence/Absence
	dnaJ	chaperone protein DnaJ	AFE_0441	+	+
	dnaK	chaperone protein Dnak	AFE_0440	+	+
	groEL	chaperonin, 60 kDa	AFE_2496	+	+
	groES	chaperonin, 10 kDa	AFE_2495	+	+
	grpE	co-chaperone GrpE	AFE_0439	+	+
		Protein processing - Protein translocation and secretion
E.C. N°	Gene name	Protein function	TIGR Locus N°	Presence/Absence	Presence/Absence
	ffh	signal recognition particle protein	AFE_0252	+	+
	ftsY	signal recognition particle-docking protein FtsY	AFE_0353	+	+
	secA	preprotein translocase, SecA subunit	AFE_2803	+	+
	secE	preprotein translocase, SecE subunit	AFE_2719	+	+
	secY	preprotein translocase, SecY subunit	AFE_2685	+	+
		Protein processing - Turnover
E.C. N°	Gene name	Protein function	TIGR Locus N°	Presence/Absence	Presence/Absence
3.4.24.57	gcp	O-sialoglycoprotein endopeptidase	AFE_2902	+	+
		Cellular processes - Cell division
E.C. N°	Gene name	Protein function	TIGR Locus N°	Presence/Absence	Presence/Absence
	ftsZ	cell division protein FtsZ	AFE_2826	+	+
		Cellular processes - Transport
E.C. N°	Gene name	Protein function	TIGR Locus N°	Presence/Absence	Presence/Absence
	ptsH	phosphocarrier protein HPr	AFE_0091	+	+
		Energetic and intermediary metabolism - Glycolysis
E.C. N°	Gene name	Protein function	TIGR Locus N°	Presence/Absence	Presence/Absence
4.1.2.13	fba	fructose-bisphosphate aldolase, class II	AFE_3085	+	+
5.3.1.9	pgi	glucose-6-phosphate isomerase	AFE_0185	+	+
2.7.2.3	pgk	phosphoglycerate kinase	AFE_3083	+	+
5.3.1.1	tpiA	triosephosphate isomerase	AFE_0472	+	+
		Energetic and intermediary metabolism - Proton motive force generation
E.C. N°	Gene name	Protein function	TIGR Locus N°	Presence/Absence	Presence/Absence
3.6.3.14	atpA	ATP synthase F1, α subunit	AFE_3127	+	+
3.6.3.14	atpB	ATP synthase F0, A subunit	AFE_3123	+	+
3.6.3.14	atpD	ATP synthase F1, β subunit	AFE_3129	+	+
3.6.1.14	atpE	ATP synthase F0, C subunit	AFE_3124	+	+
3.6.3.14	atpF	ATP synthase F0, B subunit	AFE_3125	+	+
3.6.3.14	atpG	ATP synthase F1, γ subunit	AFE_3128	+	+
3.6.3.14	atpH	ATP synthase F1, δ subunit	AFE_3126	+	+
		Energetic and intermediary metabolism - Penthose phosphate pathway
E.C. N°	Gene name	Protein function	TIGR Locus N°	Presence/Absence	Presence/Absence
5.1.3.1	rpe	ribulose-phosphate 3-epimerase	AFE_3086	+	+
5.3.1.6	rpiA	ribose 5-phosphate isomerase A	AFE_2410	+	+
		Energetic and intermediary metabolism - Lipid metabolism
E.C. N°	Gene name	Protein function	TIGR Locus N°	Presence/Absence	Presence/Absence
2.7.7.41	cdsA	phosphatidate cytidylyltransferase	AFE_1635	+	+
1.1.1.94	gpsA	glycerol-3-phosphate dehydrogenase [NAD(P)+]	AFE_0969	+	+
4.1.1.65	psd	phosphatidylserine decarboxylase	AFE_2292	+	+
2.7.8.8	pssA	CDP-diacylglycerol--serine O-phosphatidyltransferse	AFE_2291	+	+
		Energetic and intermediary metabolism - Biosynthesis of nucleotides
E.C. N°	Gene name	Protein function	TIGR Locus N°	Presence/Absence	Presence/Absence
2.7.4.3	adk	adenylate kinase	AFE_2684	+	+
3.5.4.13	dcd	deoxycytidine triphosphate deaminase	AFE_0445	+	+
2.7.4.8	gmk	guanylate kinase	AFE_2475	+	+
2.7.4.6	ndk	nucleoside diphosphate kinase	AFE_1161	+	+
3.6.1.1	ppa	inorganic pyrophosphatase	AFE_2545	+	+
2.7.6.1	prsA	ribose-phosphate pyrophosphokinase	AFE_0341	+	+
6.3.4.2	pyrG	CTP synthase	AFE_2194	+	+
2.7.4.9	tmk	thymidylate kinase	AFE_1174	+	+
1.8.1.9	trxB	thioredoxin-disulfide reductase	AFE_2657	+	+
		Energetic and intermediary metabolism - Biosynthesis of cofactors
E.C. N°	Gene name	Protein function	TIGR Locus N°	Presence/Absence	Presence/Absence
2.7.7.3	coaD	pantetheine-phosphate adenylyltransferase	AFE_0351	+	+
2.7.1.24	coaE	dephospho-CoA kinase	AFE_2839	+	+
2.1.2.1	glyA	serine hydroxymethyltransferase	AFE_2733	+	+
2.5.1.6	metK	S-adenosylmethionine synthetase	AFE_2506	+	+
		Housekeeping gene categories defined according to: Gil et al. 2004. Microbiol. Mol. Biol. Rev., 68(3):518–537.
