# Supplementary material for: Selection and evaluation of reference genes for improved interrogation of microbial transcriptomes: case study with the extremophile Acidithiobacillus ferrooxidans
Source: BMC Mol Biol. 2009 Jun 25;10:63. doi: 10.1186/1471-2199-10-63 (PMC2713239; doi:10.1186/1471-2199-10-63)
Supplement: Additional file 2 — Candidate reference genes that survive culling after microarray transcript profiling. Selection of conserved, non-differentially (|M| < 1.5) and stably (M~0) expressed reference genes belonging to different functional categories and different transcriptional units derived from a microarray dataset built upon 3 different experimental conditions. Condition A: cells grown in 9 K medium at pH 1.6 containing 62 mM FeSO4 (treatment) versus cells grown in 9 K medium at pH 3.5 containing 1% elemental sulfur (control); Condition B: cells grown in 9 K medium at pH 1.6 containing 62 mM FeSO4 plus 1% elemental sulfur (treatment) versus cells grown in 9 K medium at pH 3.5 containing 1% elemental sulfur (control); Condition C: cells grown in 9 K medium at pH 1.6 containing 200 mM FeSO4 (treatment) versus cells grown in 9 K medium at pH 1.6 containing 62 mM FeSO4 (control). Candidate reference genes are indicated in blue. [file 1471-2199-10-63-S2.xls]

## Sheet: M<1.5
			A. ferrooxidans			Log Ratio M (treatment/control)				Average Signal Intensity A*
Functional Category	Gene Symbol	Common Name TIGR	TIGR Locus N°		Experimental Condition A	Experimental Condition B	Experimental Condition C		Experimental Condition A	Experimental Condition B	Experimental Condition C
Energetic and intermediary metabolism - Biosynthesis of cofactors	coaE	dephospho-CoA kinase	AFE_2839		-0.234465	-0.0291463	0.0565835		12.4625	13.46	12.52
RNA Metabolism - Translation: ribosome function, maturation and modification	era	GTP-binding protein Era	AFE_1680		0.0297473	0.121015	0.0703893		11.4292	11.7	11.0167
Energetic and intermediary metabolism - Biosynthesis of nucleotides	gmk	guanylate kinase	AFE_2475		-0.0138058	-0.192645	0.180572		13.6524	13.2125	13.9
DNA Metabolism - Basic replication machinery	gyrA	DNA gyrase, A subunit	AFE_2150		-0.112475	-0.0181473	0.137504		12.0708	13.225	12.0833
Protein processing - Protein posttranslational modification	map	methionine aminopeptidase, type I	AFE_2121		-0.0253111	-0.736966	-0.0995357		12.2348	11.0625	12.3333
DNA Metabolism - Repair, restriction, and modification	nth	endonuclease III	AFE_0424		0.064653	-0.540568	0.693022		10.5042	10.6875	10.9167
RNA Metabolism - Translation: ribosomal proteins	rplI	ribosomal protein L9	AFE_0288		0.634716	-0.643856	0.0931094		12.2579	12.68	13.3
RNA Metabolism - Basic transcription machinery	rpoC	DNA-directed RNA polymerase, β subunit	AFE_2711		0.540193	-0.0551416	-0.906891		11.7708	11.675	13.2167
RNA Metabolism - Translation: aminoacyl-tRNA synthesis	trpS	tryptophanyl-tRNA synthetase	AFE_1296		0.0119726	0.307429	0.282934		14.0792	15.175	13.35
Cellular processes - Transport	ptsH	phosphocarrier protein HPr	AFE_0091		-0.16665	0.693022	-0.206451		12.5182	12.25	12.65
DNA Metabolism - Basic replication machinery	holB	DNA polymerase III, δ' subunit	AFE_1173		0.268035	-0.255839	-0.514573		10.3917	10.8125	10.9667
DNA Metabolism - Basic replication machinery	gyrB	DNA gyrase, B subunit	AFE_3021		0.588964	-0.767339	0.0238467		10.8625	10.025	12.6
Energetic and intermediary metabolism - Biosynthesis of nucleotides	adk	adenylate kinase	AFE_2684		0.643856	0.0874628	0.180572		14.1292	14.9625	13.8333
Energetic and intermediary metabolism - Biosynthesis of nucleotides	ndk	nucleoside diphosphate kinase	AFE_1161		0.693022	-0.895663	0.647698		10.8458	10.2375	13.25
Energetic and intermediary metabolism - Biosynthesis of nucleotides	tmk	thymidylate kinase	AFE_1174		-0.0398927	-0.401363	0.180572		11.9364	11.4286	11.5667
Energetic and intermediary metabolism - Biosynthesis of nucleotides	trxB	thioredoxin-disulfide reductase	AFE_2657		-0.631613	-0.255839	0.302563		12.6273	13.075	13.5667
Energetic and intermediary metabolism - Glycolysis	pgi	glucose-6-phosphate isomerase	AFE_0185		0.540193	0.0531113	0.0473057		10.925	10.7	11.9333
Energetic and intermediary metabolism - Glycolysis	tpiA	triosephosphate isomerase	AFE_0472		0.544321	-0.192645	0.415037		11.8167	12.1625	13.0333
Energetic and intermediary metabolism - Lipid metabolism	gpsA	glycerol-3-phosphate dehydrogenase [NAD(P)+]	AFE_0969		0.579892	-0.906891	0.242857		11.4526	11.1667	11.5333
Energetic and intermediary metabolism - Penthose phosphate pathway	rpiA	ribose 5-phosphate isomerase A	AFE_2410		0.191141	0.0356239	0.341037		12.0292	12	13
Protein processing - Protein folding	dnaJ	chaperone protein DnaJ	AFE_0441		0.0578441	-0.192645	-0.0242475		11.3318	10.9125	12.4833
Protein processing - Protein folding	dnaK	chaperone protein Dnak	AFE_0440		-0.375509	-0.0181473	0.432959		13.6292	14.0625	13.0167
Protein processing - Protein folding	grpE	co-chaperone GrpE	AFE_0439		-0.112475	-0.277534	0.632268		11.5083	12.075	13.5167
Protein processing - Protein folding	rpe	ribulose-phosphate 3-epimerase	AFE_3086		0.481127	-0.707218	0.0931094		11.2542	10.0375	12.85
Protein processing - Protein translocation and secretion	ftsY	signal recognition particle-docking protein FtsY	AFE_0353		0.0297473	-0.0931094	0.0238467		11.7	11.925	13.45
Protein processing - Protein translocation and secretion	secE	preprotein translocase, SecE subunit	AFE_2719		0.704134	0.247928	0.137504		12.7292	12.7375	14.55
RNA Metabolism - Basic transcription machinery	greA	transcription elongation factor GreA	AFE_2401		0.476814	-0.489038	-0.0995357		11.2667	10.9125	12.6167
RNA Metabolism - Basic transcription machinery	rpoD	RNA polymerase sigma factor RpoD	AFE_0765		0.273018	-0.463947	0.137504		10.6542	10.8375	12.8667
RNA Metabolism - Translation factors	infC	translation initiation factor IF-3	AFE_0490		0.871187	0.0356239	0.302563		11.9375	11.8	14.9333
RNA Metabolism - Translation factors	lepA	GTP-binding protein LepA	AFE_1684		-0.0575875	-0.489038	-0.206451		11.8478	11.8875	12.5
RNA Metabolism - Translation: aminoacyl-tRNA synthesis	alaS	alanyl-tRNA synthetase	AFE_2112		-0.00628626	-0.798366	-0.321928		10.9783	10.0125	12
RNA Metabolism - Translation: aminoacyl-tRNA synthesis	pheT	phenylalanyl-tRNA synthetase, β subunit	AFE_0494		0.0852473	0.786596	-0.17897		10.7739	11.35	12.5667
RNA Metabolism - Translation: aminoacyl-tRNA synthesis	serS	seryl-tRNA synthetase	AFE_2652		0.441372	-0.184425	-0.152003		10.8947	11.06	11.0167
RNA Metabolism - Translation: aminoacyl-tRNA synthesis	tyrS	tyrosyl-tRNA synthetase	AFE_0030		0.0119726	0	-0.352302		11.6458	11.7875	12.65
RNA Metabolism - Translation: ribosomal proteins	rplF	ribosomal protein L6	AFE_2690		0.476438	-0.489038	-0.697437		13.413	12.9625	14.5
RNA Metabolism - Translation: ribosomal proteins	rplL	ribosomal protein L7/L12	AFE_2714		0.751321	-0.152003	0.0473057		11.8708	12.2625	13.7167
RNA Metabolism - Translation: ribosomal proteins	rplS	ribosomal protein L19	AFE_0256		0.540193	-0.798366	0.341037		11.7625	11.575	13.9667
RNA Metabolism - Translation: ribosomal proteins	rpmC	ribosomal protein L29	AFE_2697		0.191141	-0.567041	-0.125531		13.5125	12.75	14.1
RNA Metabolism - Translation: ribosomal proteins	rpmF	ribosomal protein L32	AFE_1183		0.658336	-0.0931094	-0.0740006		12.4783	12.625	14.55
RNA Metabolism - Translation: ribosomal proteins	rpmG	ribosomal protein L33	AFE_0436		0.890771	0.104337	0.180572		12.0833	11.875	13.7833
RNA Metabolism - Translation: ribosomal proteins	rpmI	ribosomal protein L35	AFE_0491		0.678072	-0.594008	0.222392		12.0478	11.4125	14.2333
RNA Metabolism - Translation: ribosomal proteins	rpS18	ribosomal protein S18	AFE_0285		0.443607	0.201634	0.378512		13.645	14.45	14.5667
RNA Metabolism - Translation: ribosomal proteins	rpsD	ribosomal protein S4	AFE_2679		0.67431	0.247928	-0.0489096		12.7958	13.425	13.6667
RNA Metabolism - Translation: ribosomal proteins	rpsO	ribosomal protein S15	AFE_2643		0.584963	-0.514573	0.222392		11.4684	11.2	14.7167
RNA Metabolism - Translation: ribosomal proteins	rpsT	ribosomal protein S20	AFE_0909		0.419539	-0.567041	0.137504		12.8	12.2375	15.4833
RNA Metabolism - Translation: ribosome function, maturation and modification	ksgA	dimethyladenosine transferase	AFE_2859		0.299168	-0.489038	0.443607		10.6478	10.1625	10.92
RNA Metabolism - Translation: ribosome function, maturation and modification	rbfA	ribosome-binding factor A	AFE_2645		0.730393	-0.767339	-0.152003		11.9182	10.55	11.8167
RNA Metabolism - Translation: ribosome function, maturation and modification	ychF	GTP-binding protein YchF	AFE_0950		0.169925	0.263034	0.159199		15.4083	15.65	15.7333
* High signal intesity genes are indicated in bold
